# Supplementary material for: Investigation of Crosslinking Parameters and Characterization of Hyaluronic Acid Dermal Fillers: From Design to Product Performances
Source: Gels. 2023 Sep 9;9(9):733. doi: 10.3390/gels9090733 (PMC10530960; doi:10.3390/gels9090733)
Supplement: Supplementary file 1 [file gels-09-00733-s001.zip]

Archive with 1 entries (1 files):
- gels-2569774-supplementary.pdf
